# Supplementary material for: Nano-Pulse Treatment Overcomes the Immunosuppressive Tumor Microenvironment to Elicit In Situ Vaccination Protection against Breast Cancer
Source: Vaccines (Basel). 2024 Jun 7;12(6):633. doi: 10.3390/vaccines12060633 (PMC11209453; doi:10.3390/vaccines12060633)
Supplement: Supplementary file 1 [file vaccines-12-00633-s001.zip]

Archive with 1 entries (1 files):
- vaccines-3012667-supplementary.pdf
